# Supplementary material for: Genome-wide study of pineapple (Ananas comosus L.) bHLH transcription factors indicates that cryptochrome-interacting bHLH2 (AcCIB2) participates in flowering time regulation and abiotic stress response
Source: BMC Genomics. 2020 Oct 22;21:735. doi: 10.1186/s12864-020-07152-2 (PMC7583237; doi:10.1186/s12864-020-07152-2)
Supplement: Supplementary file 4 — Additional file 4: Table S4. Amino acid sequences from the bHLH domain region. Gene IDs in red represent pineapple CIB genes. [file 12864_2020_7152_MOESM4_ESM.xlsx]

## Sheet: Sheet1
Name	bHLH Domain Size	Sequence
AcbHLH11	34	DEFQILRELIPHSDQKRDKASFLLEVIEYIRFLQ
AcbHLH48	34	LRFQILRELIPQGDQKRDKASFLLEVIEYIRFLQ
AcbHLH19	35	IMVERDRRRKLNERLYALRSAVPNITKELQEQERR
AcbHLH52	35	VRKEKLGDRITALQQLVSPFGKTDTASVLHEAIEY
AcbHLH91	42	SSRGRSRITDDEINELISKLQSLLPESRRRNIDRSLHREVDD
AcbHLH78	43	EEQINDLVSKLQSLLPEARIRSNDRVSAAKVLQETCNYIRGLH
AcbHLH31	43	LMQRRRDRINKKMKALQELIPNCNKTDKASMLDEAIGYLKSLQ
AcbHLH117	43	LMQRRRDRINKKMKALQELIPNCNKTDKASMLDEAIGYLKSLQ
AcbHLH14	44	EEEINELISKLQSLLPDQARRRGSSRASATKVLKETCNYIKSLH
AcbHLH51	45	SLYARKRRERINERLRILQNLVPNGTKVDISTMLEEAVNYVKFLQ
AcbHLH1	45	VRKEKLGDRITALHQLVSPFGKTDTASVLQEAIGYIRFLHHQIEA
AcbHLH62	45	SLYARKRRERINERLRILQNLVPNGTKVDISTMLEEAVQYVKFLQ
AcbHLH3	45	MMRERQRREKLSQSYADLHSILSTRSKGDKNSIVQSAALYIRELK
AcbHLH5	45	SLYARKRRERINERLRILQNLVPNGTKVDISTMLEEAVQYVKFLQ
AcbHLH87	45	VRKEKMGDRITALQQLVSPFGKTDTASVLTEAIEYIKFLHDQVGV
AcbHLH35	45	EKKEKQRRERLSEKYELLKSLIPNRTKDDRATIISDTMDYIRELG
AcbHLH37	45	VRKEKLGDRITALQQLVSPFGKTDTASVLHEAFEYIKFLHEQVSV
AcbHLH38	45	EKKEKQRRERLSEKYELLKSLIPNRTKDDRATIISDTMDYIRELG
AcbHLH90	46	RISAEQINDLVSKLQALLPEARIRRNDRESAAKVLQETCNYIRSLH
AcbHLH76	46	QTVAARHRRERISERLRVLQRLVPGGSKMDTASMLDEAANYLKFLK
AcbHLH83	46	QSVAARARRHRISDRFRTLRSLVPGGTKLDTVSMLDEAIHYVKFLE
AcbHLH43	46	QSVAAKVRRERISERLKILQDLVPNGTKVDLVTMLEKAINYVKFLQ
AcbHLH45	46	QSVAARHRRERISERIRILQRLVPGGTKMDTASMLDEAIRYVKFLK
AcbHLH17	47	IRSRRTRDRPHRINGHLATLRSLLPSATRMDKAALLGEVVRHVRELR
AcbHLH21	47	LQITKAKLGDKITALQQIVSPFGKTDTASVLLEAVNYIRFLQEQVQL
AcbHLH18	48	DPQSVAARLRRERISERIRILQRLVPGGTKMDTASMLDEAIHYVKFLK
AcbHLH34	48	VSREHKKAGLHEKLQLLRSLTNSHALNKASIILDATKYIEELKEKVVK
AcbHLH59	48	SAQSAAARERRKRISEKTQELGKLIPGGNKMNTAEMFQSAYKYVSFLQ
AcbHLH22	48	SKNLMAERRRRKRLNDRLSMLRSVVPKISKMDRTSILGDTIDYIKELM
AcbHLH112	48	SKNLMAERRRRKRLNDRLSMLRSVVPKISKMDRTSILGDTIDYMKELL
AcbHLH6	48	AKNLMAERRRRKKLNDRLYMLRSVVPKISKMDRASILGDAIDYLKELL
AcbHLH65	48	KLQVPKVKLTDKITALQQIVSPFGKTDTASVLLEAIKYIKFLHEQVQL
AcbHLH26	48	KQNFAAEKQRREQLNEKYAALKSLVPNPTKSDRASIVGDAIEYINELN
AcbHLH56	48	SKNLMAERRRRKRLNDRLSMLRSVVPKISKMDRTSILGDTIDYIKELM
AcbHLH100	48	AKNLMAERRRRKKLNDRLYMLRSVVPKISKMDRASILGDAIEYLKELL
AcbHLH103	48	LKSIEMERNRRRKLNERLYALRSVVPNISKMDKASIIKDAIDYIQELQ
AcbHLH121	48	LKSIEMERNRRRKLNERLYALRSVVPNISKMDKASIIKDAIDYIQELQ
AcbHLH80	49	NQEHIIAERKRREKLSQRFIALSAIVPGLKKMDKASVLGDAIKYLKQLQ
AcbHLH81	49	LQSHREAERRRRERIKSHLDRLRTVLACDPKVDKASLLAKAVERVRELK
AcbHLH75	49	ISKEKKREKMRKMVRVLREIIPGGDRLDAPAVLDEAVRYLKYLKVEVKK
AcbHLH95	49	PLNHVEAERQRREKLNQRFYALRAVVPNISKMDKASLLGDAIAYIQELQ
AcbHLH109	49	SANHVLAERRRREKLNERFIVLRSLVPFVTKMDKASILGDAIEYVKQLR
AcbHLH63	49	AEVHNLSERRRRDRINEKMRALQELIPHCNKSDKASILDEAIEYLKSLQ
AcbHLH110	49	AEVHNLSERRRRDRINEKMKALQELIPRCNKSDKASMLDEAIGYLKSLQ
AcbHLH69	49	LKNHSEAERRRRERINSHLATLRTMVPCSDKMDKAAILAQVINHVKELK
AcbHLH70	49	PLNHVEAERQRREKLNQRFYALRAVVPNISKMDKASLLGDAIAYITELQ
AcbHLH23	49	GVSHVLSERRRREKLNEKFLILRNLVPSISKVDKASILGDTIEYLRELE
AcbHLH24	49	AAVHNQSERKRRDRINQRMNTLQKLVPNSSKTDKASMLDEVIEYVKQLQ
AcbHLH93	49	AQEHVIAERKRREKLAQQFIALSAMIPDLKKTDKASLLGGAIDHLKQLE
AcbHLH84	49	AEVHNLSERRRRDRINEKMRALQELIPNCNKTDKASMLEEAIEYLKTLQ
AcbHLH53	49	KSKNLEAERRRRGKLNTNILALRAIVPKITKMSKESTLTDAIDYITLLQ
AcbHLH73	49	KDPQSIAAKNRRERISERLKILQDLVPNGTKVDLVTMLEKAISYVKFLQ
AcbHLH20	49	TDPHSIAERLRRERIAERMKALQELVPNANKTDKASMLDEIIDYVKFLQ
AcbHLH66	49	TDPHSIAERLRRERISERMRALQELVPNTNKTDRAAMLDEILDYVKFLR
AcbHLH9	49	PVNHVEAERQRREKLNHRFYALRSVVPNVSRMDKASLLADAVAYIKELR
AcbHLH60	49	PLNHVEAERQRREKLNQRFYALRAVVPNVSKMDKASLLGDAISYINELR
AcbHLH50	49	TDPHSIAERLRREKIAERMKNLQELVPNSNKTDKASMLDEIIDYVKFLQ
AcbHLH115	49	KSKNLEAERRRRGKLNTNILALRAIVPKITKMSKESTLTDAIDYITLLQ
AcbHLH36	49	AEVHNLSERRRRDRINEKMRALQELIPNCNKVDKASMLDEAIEYLKTLQ
AcbHLH88	49	SKIHSEAERRRRERINSHLSTLRCMIPDAHKMDKASLLSKVVDQVKDLK
AcbHLH120	49	SANHVLAERRRREKLNERFIVLRSLVPFVTKMDKASILGDAIEYVKQLR
AcbHLH10	50	THPRSIAERVRRTRISERMRKLQELVPNMDKQTNTADMLDLAVDYIKDLQ
AcbHLH13	50	ASKSHSEAERRRRQRINGHLAKLRSLLPNTTKTDKASLLAEVIEHVKELK
AcbHLH30	50	MMRERWRRERMSQGYADLYAMLSSSSKGDKISVAKAAAARVRELKYQKEQ
AcbHLH32	50	QAQDHIVAERKRREKLNQRFIELSAAIPGLKKMDKASILEDAVKYVKELS
AcbHLH49	50	THPRSIAERVRRTRISERMRKLQELVPNMDKQTSTAEMLDLAVDYIKDLE
AcbHLH97	50	HELHIWTERERRKKMRNMFSNLHALLPQLPPKADKSTIVDEAVNYIKTLQ
AcbHLH98	50	HELHIWTERERRKKMRNMFSNLHALLPQLPPKADKSTIVDEAVNYIKTLQ
AcbHLH40	50	TDSHSLAERVRREKISQRMKLLQDLVPGCNKVTGKAVMLDEIINYVQSLQ
AcbHLH41	50	TDSHSLAERVRRERISERMRMLQGLVPGCDKVTGKALMLDEIINYVQSLQ
AcbHLH42	50	THPRSIAERERRIRISKRLRKLQDLVPNMDKQTSTSDMLDLAVQYIKDLQ
AcbHLH96	50	NQLHHVISERRRREKLNASFEALRMQLPPGTKKDKTSVLINTKNYVNTLR
AcbHLH105	50	THPRSIAERERRTRISEKLRKLQELVPNMDKQTNTADMLDLAIQHIKGLQ
AcbHLH64	50	SEISRRRRKSISDRTRILRGLMPWERKMDTATLLEEANKYVRFLEAQVTA
AcbHLH2	50	KKIHKAEREKLKRDQLNDLFSKLDKMLEPDRQNNGKACILSDTTRIVRDL
AcbHLH68	50	NQLHHMISERRRREKINESFHALRMLLPPGSKKDKASVLAKTKEYVNTLK
AcbHLH82	50	TDSHSLAERVRREKINERMRCLQELVPGCYKAMGMAGMLDEIINYVQSLQ
AcbHLH4	50	THPRSIAERERRTRISKKLRKLQDLVPNMDKQTSTSDMLDLAVHYIKELQ
AcbHLH113	50	HHSKNLVAERRRRKKLNDRLYSLRSLVPKITKMDRASILGDAIEYIMELQ
AcbHLH7	50	QNQEHIIAERKRREKLSQRFIALSAIIPGLKKMDKASVLGDAVKYLKQLQ
AcbHLH106	50	DRSKTLVSERKRRGRMKEKLYELRSLVPNITKMDKASIIADAVEYVNDLK
AcbHLH107	50	TDSHSLAERVRREKISERMKLLQNLVPGCNKVMGKALMLDEIINYVQSLQ
AcbHLH71	50	TDSHSLAERVRRERISERMRYLQDLVPGCNKITGKAGMLDEIINYVQSLQ
AcbHLH8	50	TDSHSLAERVRREKISQRMKLLQDLVPGCNKVTGKALMLDEIINYVQSLQ
AcbHLH104	50	AAEVHNLSEKRRRSRINEKMKALQNLIPNSNKTDKASMLDEAIEYLKQLQ
AcbHLH94	50	ASKSHSEAERRRRERINAHLAKLRSLLPSTTKTDKASLLAEVIQHVKELK
AcbHLH55	50	TDSHSLAERARREKISERMKTLQDLVPGCNKVIGKASVLDEIINYIQALQ
AcbHLH74	50	NNNHKVRKEKLGDRIAALQQLVAPFGKTDTASVLMEAIGYIKFLQEQVKT
AcbHLH77	50	SPLIKVRKEKLGDRISALHQLVSPFGKTDTASVLLEAIGYIRFLQGQIEA
AcbHLH57	50	TDSHSLAERARREKISERMKTLQDLVPGCNKVIGKASVLDEIINYIQALQ
AcbHLH29	50	MSHIAVERNRRRQMNEHLKVLRSLTPSFYIKRGDQASIIGGAIEFIKELH
AcbHLH67	50	TDSHSLAERARRDKISERMKILQDLVPGCNKVIGKASVLDEIINYIQALQ
AcbHLH101	50	VANDKLRRARISEGIKALQNCLPYSKKRNKESAFDDLIDYVKFLKLQLKV
AcbHLH102	50	PRSKHSAMEQRRRCKINDRHTLRDLIPHSDQKRDKATFLLEVIEYVKFLQ
AcbHLH79	51	KKIHKAEREKLKRDQLNDLFLELGNLLESDRQNSGKASILGDTTRILRDL
AcbHLH12	51	ATNSHSLAERLRREKISERMKFLQDLVPGCSKVTGKAVMLDEIINYVQSL
AcbHLH47	51	RITEEEISELISKLQSLLPEGRRRGNSRASATKLLKETCNYIKSLHREVD
AcbHLH111	51	SKSKACREKMRRDRLNDRFLELSSILDPGRPPKSDKASILSDAARVVAQL
AcbHLH92	51	ATNSHSLAERVRREKISERMRLLQDLVPGCSKITGKAMMLDEIINYVQSL
AcbHLH85	51	PGTKACREKLRRDRLNDRFTELCSILDPGKPPKADKVAILSDATRLLNQL
AcbHLH99	51	SPRPRPKDRQMIQDRIKELREIVPNGAKCSIDALLEKTIKHMLFLQSVTK
AcbHLH27	51	RKVQKADREKLRRDRLNEQFQELGKALDPDRPKNDKATILTDTIQMLKDL
AcbHLH61	51	IAVERNRRRLMNDHLAVLRSLMPDSYIQRGDQLNVGGAIDYVKEHGAYSS
AcbHLH16	52	QRMTHIAVERNRRKQMNEYLAVLRSIMPPSYVQRGDQASIIGGAINFVKE
AcbHLH89	52	QRMTHIAVERNRRRQMNEYLAILRSLMPPSYVQRGDQASIVGGAINYVKE
AcbHLH39	52	HKMSHITVERNRRKQMNEHLTVLRSLMPCFYVKRGDQASIIGGVVDYIKE
AcbHLH25	52	QRMTHIAVERNRRRLMNEHLAVLRSLTPDSYVQKGDQASIVGGAIDFVKE
AcbHLH54	52	QPSSKACREKMRRDKLNDKFLELGSILDPGKPPKMDKAAILSDAVRMVTE
AcbHLH86	52	RPASKACREKMRRDKLNERFLELGSVLDPGKPLKVNKEAILSDATRMVIQ
AcbHLH114	52	QPSSKACREKMRRDKLNDKFLELGSILDPGKPPKMDKAAILSDAVRMVTE
AcbHLH108	52	QRMTHIAVERNRRRQMNEYLRVLRSLMPGSYVQRGDQASIIGGAIEFVRE
AcbHLH116	52	QRMTHIAVERNRRRLMNEHLAVLRSLTPDSYVQKGDQASIVGGAIDFVKE
AcbHLH119	52	TDSHSVAERLRRERINERMRCLQELVPGCYKEMGMAGMLDEIINYVQSLK
AcbHLH33	54	KKLSHNAYERDRRKKLNSFYSSLRTLLPESDRTQKKMSIPSTVSRIVKYI
AcbHLH58	54	SAAASLRVQVPKVKMAEKITALQQIVSPFGKTDTASVLQETIVYIKFLHE
AcbHLH118	54	KKLSHNAYERDRRKKLNSFYSSLRTLLPESDRTQKKMSIPSTVSRIVKYI
AcbHLH15	55	RPRSPRSSTSRITEDQINNLLSTLQHLLPTSLVGNTNRVSAARLLHDICN
AcbHLH44	56	TKLERKTVEKKRREQMKALYAKLDSLLPSSTSSREGATLPRPDRLSEAAN
AcbHLH72	56	DKVERKTIEKNRRMHMKNLSMNLLSLIPKDHFTTSKDALTQLDHLDVAAS
AcbHLH46	56	TKLERKTVEKKRREQMKALYAKLDSLLPSSTSSREGATLPRPDRLSEAAN
AcbHLH28	56	TKLERKTVEKKRREQMKALYAKLDSLLPSSTSSREGATLPRPDRLSEAAN
