# Supplementary material for: Genome-wide study of pineapple (Ananas comosus L.) bHLH transcription factors indicates that cryptochrome-interacting bHLH2 (AcCIB2) participates in flowering time regulation and abiotic stress response
Source: BMC Genomics. 2020 Oct 22;21:735. doi: 10.1186/s12864-020-07152-2 (PMC7583237; doi:10.1186/s12864-020-07152-2)
Supplement: Supplementary file 6 — Additional file 6: Table S6. The expression profile of pineapple bHLH genes in different tissue and developmental stages. Details of the samples are: sepal Se1–Se4, gynoecium Gy1- Gy7, ovule Ov1–Ov7, petal Pe1–Pe3, stamen St1–St6, fruit ‘Fr_S1–Fr_S7’, root ‘Ro’, leaf ‘Le’, and flower ‘Fl’ where ‘S’ is the abbreviation for ‘stage. [file 12864_2020_7152_MOESM6_ESM.xlsx]

## Sheet: Sheet1
Table S6: The expression profile of pineapple bHLH genes in different tissue and developmental stages. Details of the samples are: sepal Se1–Se4, gynoecium Gy1- Gy7, ovule Ov1–Ov7, petal Pe1–Pe3, stamen St1–St6, fruit ‘Fr_S1–Fr_S7’, root ‘Ro’, leaf ‘Le’, and flower ‘Fl’ where ‘S’ is the abbreviation for ‘stage.
gene_id	Se1	Se2	Se3	Se4	Gy1	Gy2	Gy3	Gy4	Gy5	Gy6	Gy7	Ov1	Ov2	Ov3	Ov4	Ov5	Ov6	Ov7	Pe1	Pe2	Pe3	St1	St2	St3	St4	St5	St6	Fr_S1	Fr_S2	Fr_S3	Fr_S4	Fr_S5	Fr_S7	Ro	Le	Fl
Aco000179	2.60161	0.206963	0	0	0	0.175532	0.251045	0	0.111418	0.0976464	0.0925729	0	0	0.096865	0	0	0	0	0.160109	0	0	0.160817	0.448362	0.147738	0.599602	0	0	0	0	0	0	0	0	50.4439	0	0
Aco000186	13.7146	13.9674	16.1412	13.7949	15.8429	12.366	16.0626	12.8364	15.478	17.5925	15.7131	13.7903	14.1082	12.2396	12.919	9.59697	16.7609	9.9319	14.4266	13.8784	33.6648	11.0381	11.479	13.3936	17.0449	13.9527	20.0998	18.7502	23.5923	21.6449	18.3591	14.4178	27.7244	6.72565	22.7004	23.0557
Aco000272	4.70258	4.24901	3.00769	1.65158	1.47633	1.92291	1.72241	1.43181	1.24504	1.05316	2.43816	0.299025	0.383886	0.724857	0.517079	0.582856	0.669598	1.02276	3.01412	1.84133	3.35968	1.39076	1.70212	7.11115	3.10793	0.363644	0.90219	5.48659	13.8952	10.6711	1.60373	2.34266	2.74451	18.8604	2.97996	1.788
Aco000605	0.998619	0.400032	0	0	1.71968	3.59271	0.646052	2.90107	0.408578	0.635814	0.0566246	25.882	24.1513	21.2988	27.5982	16.1536	16.6579	17.2118	4.45683	0.41271	0	13.9325	17.3381	16.8148	17.8407	1.07873	0.826453	0.461487	0	0	0	0	0	1.15241	0	0
Aco000773	1.49204	3.16346	3.52962	3.21802	4.37739	4.67374	4.47243	5.3628	7.25347	9.47154	7.19043	4.73212	3.58578	2.81509	2.38289	2.84428	9.08205	5.44523	3.61599	9.35448	21.713	2.15299	3.53085	6.03232	7.43276	6.11462	13.8085	5.90994	7.51224	5.77903	8.50551	6.69621	9.84584	23.9326	7.21337	6.21199
Aco000904	13.301	18.7806	14.1999	13.9694	4.34344	7.1789	6.62369	15.5775	6.93184	12.4894	11.5676	7.30873	9.6303	8.61975	10.2686	8.71073	18.6192	8.41563	10.7522	18.8535	15.0318	7.01592	9.17528	11.6032	20.4631	17.9341	25.7064	30.8074	25.3582	18.5221	12.4291	15.7235	23.3969	12.6074	26.7157	24.0511
Aco000913	7.79058	10.5514	14.9481	11.592	12.6911	11.5237	10.1911	7.83689	11.6155	10.3545	11.5537	19.6562	16.1203	14.3407	18.8205	16.885	16.8646	16.8934	9.49918	40.1371	68.5177	8.10323	8.3234	6.56821	6.08284	9.74807	10.0358	14.5127	10.6567	7.15189	4.70561	9.01566	4.77391	31.4051	81.1696	82.4419
Aco001074	2.02199	2.1986	2.25649	1.37449	9.84747	13.6126	8.69234	8.27078	10.1779	5.2062	6.10901	11.9528	13.7835	15.0837	17.5289	11.4838	11.8163	7.76486	16.8253	10.8913	1.55908	5.05757	3.34531	3.33348	3.00268	2.13073	0.962476	2.11057	3.59415	2.60764	2.50231	1.79511	2.16388	7.2083	5.57483	4.35624
Aco001133	98.8041	387.43	141.174	129.926	143.157	61.1047	29.7062	58.3727	61.8966	45.1223	22.898	39.3318	17.8937	19.5698	44.3253	23.556	273.929	21.0741	68.4837	596.458	1.62077	13.7086	19.9055	34.8185	49.8129	16.4545	24.7458	14.1975	32.9942	17.1442	10.8112	2.06667	0.548185	3.76482	54.2789	42.4322
Aco001136	0	0	0	0	0	0	0	0	0	0	0	0	0	0	0	0	0	0	0	0	0	0	0	0	0	0	0.94499	0	0	0	0	0	0	0	0	0
Aco001255	60.5441	80.5966	80.0502	85.2883	9.33319	13.6422	5.29285	6.18716	8.45404	4.94222	5.83085	17.3199	12.4966	15.5824	9.89522	2.77721	0.551242	3.32348	11.7052	10.6409	0.885364	6.17252	9.04667	8.23495	10.2188	1.83663	0.318431	20.8448	50.7176	31.1174	106.502	57.3697	6.48585	17.5298	3.44137	2.86868
Aco001282	23.5484	19.3674	27.5974	29.079	27.3923	23.2815	28.7035	20.0395	25.5426	22.3285	29.899	31.335	32.9545	31.7608	33.0105	34.2143	37.734	27.0776	22.0234	14.8181	60.8547	27.299	24.534	44.4921	25.7029	20.1937	21.7528	31.1195	18.2917	15.1239	16.2737	25.7729	18.9447	28.101	25.5258	27.7072
Aco001331	0.37055	0.132629	0.0699193	0.0776231	0.72524	0.228525	0.758482	0.0768689	0.215195	0.103897	0	0.751552	0.107733	0.0538535	0.0535101	0	0	0.131261	1.27307	2.76695	3.00617	0.153114	0.118297	0.0895989	0.696692	0.045501	0.0442416	0	0	0	1.37336	0	0	0.0837677	2.37157	1.80622
Aco002151	0.124913	0.106307	0	0	0	0	0.0353726	0	0	0.0397961	0	0.0274401	0	0	0	0	0	0.0308759	0	0	0	0	0	0	0.0366594	0	0.032701	0	0	0	0	0	0	0	0.237457	0
Aco002255	0	0	0	0	0.560951	0.0311544	0	0.0292666	0	0.0220527	0	0.0184669	0	0.04655	0	0	0	0	0	0	0.771731	0	0.026984	5.88704	9.51326	0	0.0839202	0	0	0	0	0	0	0	0	0.0570852
Aco002246	0.179294	0.285216	0.736746	1.59995	0	0	0	0	0	0	0	0	0	0	0	0	0	0	0.229784	0.503391	2.7047	0	0	0.0852751	0.0341834	0	0	1.6076	4.00772	8.85448	9.61524	8.84988	3.58061	8.3367	0.476487	0.321198
Aco002333	0	0	0	0	0	0	0	0	0	0	0	0	0	0	0	0	0	0	0	0	0	0	0	0.0381665	0	0	0	0	0	0	0	0	0	4.65938	0	0
Aco002862	13.8366	27.8844	17.5731	13.0952	12.752	16.7395	15.5875	9.95284	24.2231	19.2216	27.3564	0.155659	0.185153	0.078768	0.159201	0.10598	0.330094	0.20161	8.65952	40.8939	5.95764	11.2164	10.9962	14.2459	22.2486	14.6749	5.46175	20.6217	37.5199	8.359	4.07514	3.45128	7.68454	0.080532	8.47196	7.47662
Aco003064	23.9053	19.6522	17.8731	14.1596	15.877	18.2616	17.5154	21.4114	22.1152	25.8985	18.9599	26.5369	27.3143	28.0187	31.0971	35.4955	48.893	21.5497	18.3782	15.033	21.4308	21.4821	36.1408	192.821	103.461	15.1516	21.2194	39.8138	27.3844	17.8236	18.3566	12.9266	18.5107	19.2448	18.7096	20.3179
Aco003149	1.09639	1.04848	1.86387	1.49642	1.25477	1.45762	2.67367	1.08354	2.18284	1.05978	3.91179	1.16945	2.84345	1.8753	1.48771	0.82768	1.05211	1.31101	1.22818	1.02984	0.592173	0.508348	0.79336	0.403906	1.06254	0.637255	0.601617	1.39425	1.27857	1.69438	2.65681	4.26131	5.34255	1.15347	0.670622	1.31275
Aco003204	0	0	0	0	0	0	0.0231742	0.0959064	0	0.0219169	0	0.0244653	0	0	0	0	0	0	0	0	1.62004	0	0	0	0.175094	0.119575	0.218624	0	0	0	0	0	0	0	2.42155	1.62402
Aco003613	0.958654	2.60935	1.87626	1.90497	2.68761	2.3051	0.904951	1.46827	0.367347	0.463062	0.590956	0	0.0195593	0	0	0.0171891	0	0	0.489021	1.83128	0	0.449259	0.592379	0.192112	0.621674	1.12665	0.545744	1.86315	0.0775135	0.156898	0.0543455	0	0	0.336325	0.115616	0.169243
Aco004054	15.4084	10.0619	4.0602	4.75982	0.400287	0.460704	0.217817	0.416371	0.347809	0.34016	0.350584	3.14812	2.54381	2.23408	2.75542	2.4549	2.08037	1.43208	0.956745	5.08944	0.283692	0.465216	0.824512	0.194006	0.440886	0.905182	0.325563	1.67307	0.705025	0.223139	0.804608	0.31483	0	28.4662	1.19189	0.997803
Aco004136	2.56243	2.66651	26.5219	8.4834	0.193416	0	0.0550621	0	0.055501	0	0.104237	0	0	0	0	0	0	0	0.319308	4.60261	57.913	0.11341	0.1086	1.50285	4.51343	0.184586	0	0.278941	0	0.163589	0.115349	0.38777	0	31.9199	1.11735	0.857098
Aco004138	0	0	0	0	0	0	1.08445	0	0	0	1.15714	0	0	0	0	0	0	0	0	1.23007	0	0	0	0	0	0	0	0	0	0	0	0	0	0	0	1.4281
Aco004377	0	0	0	0	0.251585	0.0712747	0	0.0272459	0	0	0	0.330611	0.206031	0	0.0245773	0.0242901	0	0	0.277266	0	0	0.240811	0.406316	0.819682	1.02392	0.0893074	0.123685	0	0	0	0	0.183421	0	0	0	0
Aco004559	12.054	17.5133	13.9953	11.7441	10.0144	10.145	11.1115	6.69839	6.82301	4.84817	12.7618	15.2897	18.5297	21.2406	15.5878	12.0321	10.088	14.5909	16.0396	28.5665	71.984	4.38053	13.2589	12.2854	8.22776	6.13013	2.28874	6.20118	8.66119	8.02779	17.8706	25.4494	13.909	81.3267	40.4417	40.711
Aco004647	4.42984	13.1595	16.4012	6.60597	12.7117	11.7413	7.61092	6.50739	7.80758	5.55197	6.74494	0.164868	0.381299	0.297587	0.290826	0.430441	0.63603	0.587296	6.37461	1.56827	54.4271	0.457475	0.723006	0.249534	0.477703	0.251359	0.188125	0.495834	0.428321	0.604283	5.05108	16.3385	6.32568	2.18779	19.5192	15.0661
Aco004686	6.20307	8.57389	9.17369	7.30409	5.43539	7.79124	5.64222	9.15973	5.78607	5.48015	6.17863	3.04857	2.44216	3.1043	2.31885	2.53764	1.91038	2.31316	3.48617	6.38853	30.3126	1.68815	3.46013	3.03156	2.76141	3.68263	5.07479	6.36926	8.05153	14.3117	16.9616	18.2378	18.08	15.701	9.60103	9.44885
Aco004914	17.1613	22.6878	16.0668	15.005	15.61	16.0582	13.6397	14.7612	13.2426	10.4701	12.1331	21.6004	23.9037	28.6471	24.1357	30.5953	21.3429	25.3683	18.8198	13.6018	1.76609	23.4985	18.0295	18.149	18.2157	13.0416	11.8183	9.34322	3.43054	3.50912	5.02924	4.58055	2.71702	23.7384	8.88166	8.66123
Aco005342	67.1534	77.3021	83.2489	63.2245	22.7961	23.2159	23.709	23.1142	31.867	30.8105	31.2257	18.8241	25.6501	18.0027	22.1681	18.5946	28.4995	16.047	27.958	31.9735	101.742	12.8707	14.0036	17.4766	26.7146	21.8424	29.1992	143.838	208.725	268.251	116.454	101.016	389.607	81.3624	49.6527	52.1431
Aco005770	0.112473	0	0	0.0205122	0.244532	0.477101	0.348561	0.419534	0.0748293	1.29304	0.115524	1.16371	1.54694	1.56349	1.6706	1.75655	1.15265	0.889813	1.1826	0.141723	0.0346898	0.574133	0.592902	0.894669	1.13334	0.424129	1.4242	0	0	0	0.102829	0.0852264	0.0469839	0.630738	0.40706	0.386347
Aco005839	157.566	166.743	47.4481	26.1957	7.28322	15.292	7.59815	20.1522	7.06249	10.7621	14.5776	8.07113	8.74863	7.57642	6.86133	6.36002	12.0055	13.665	17.2919	14.7862	3.54939	10.7831	11.306	14.7069	16.4034	4.71891	10.571	4.68849	23.9118	45.3257	60.4852	18.2134	12.7157	1.6934	5.15541	5.17763
Aco005872	1.01474	0.780817	0.384874	0.580457	0.0653544	0.0644045	0.0250517	0	0	0	0	0.10549	0.144345	0.129059	0.129463	0.268616	0.126195	0.230175	0	0.0588967	0.0547684	0.356738	0.140969	0.353767	0.320141	0	0	0	0.117244	0.725433	0.288583	0.642898	0.16438	17.1676	0	0.0416119
Aco006737	4.4393	3.66565	1.86658	2.19787	94.2982	100.061	66.3287	65.6567	72.1732	37.1913	52.8016	2.81325	4.32938	4.34351	4.28448	6.45984	4.54738	5.54162	48.2411	18.2591	0.640149	17.4475	17.2302	20.8353	39.4265	33.187	12.9395	2.42494	6.37987	3.78576	5.56435	6.80838	5.76645	10.9903	6.39253	6.80408
Aco007275	0.569182	1.01275	1.19934	1.21524	0.00801348	0.0378602	0.0295825	0.021669	0.0209716	0.0159088	0.0526531	0.092502	0.213043	0.225655	0.182598	0.339886	0.237819	0.35187	0.170641	0.276574	0	0.0660757	0.0225868	0.0297985	0.0125396	0.0105207	0.0264084	0.570073	0.591026	0.620215	0.253568	0.33281	0.760042	0.869976	0.440108	0.233938
Aco008079	14.6796	16.1927	15.7684	12.7887	5.96105	5.32507	5.65171	5.96027	13.755	10.9338	7.43204	14.0896	12.3806	12.3343	8.77937	9.74626	14.4117	10.5398	7.01578	14.9099	16.6247	3.89301	3.28524	3.45328	4.89646	7.56672	8.61408	20.2224	16.1694	16.7975	28.0545	18.2084	39.9827	44.7884	7.45726	7.864
Aco008553	0.0459454	0	0	0	0	0.0187014	0.0132793	0	0	0.0146746	0	0.0140051	0.0140795	0	0.0152737	0	0	0.0233102	0	0	0	0.114558	0.0496704	0	0	0	0.0333828	0	0	0	0	0	0	4.31597	0	0
Aco008686	0	0	0	0.0251996	0.3099	0.205578	0.116943	0.126357	0.233905	0.317263	0.563442	0.266624	0.552611	0.335426	0.223113	0.222233	0.225576	0.165505	0.359221	0.0457005	0	0.177949	0.0374914	0.0564611	0.24602	0.0703058	0.160536	0	0	0	0	0.0723092	0	0.516877	0.0926959	0.0487995
Aco009100	27.2234	14.6989	14.3818	17.2978	0.0420383	0	0.220466	0.1507	0.0951563	0.35603	0	2.99552	4.21019	1.39191	1.59041	1.00434	2.03473	0.388663	0.396654	2.17581	0.0584645	66.8021	55.7168	8.16115	0.665789	0.385975	1.01419	1.27463	8.74681	3.99742	1.60774	0.285346	0.290406	0	1.83494	0.518077
Aco009603	42.2734	27.0375	26.0629	29.4475	62.925	57.163	72.1923	58.8235	59.2608	54.4738	75.1181	114.897	117.111	111.934	113.489	121.535	132.168	113.508	56.4672	37.9676	25.5759	64.7402	47.8912	49.7435	51.1808	47.1408	66.8936	46.008	44.2769	43.3485	36.9739	31.0459	40.5634	20.128	23.3761	21.2828
Aco009661	151.545	216.783	16.7278	8.27933	0.431021	2.12347	1.108	3.02231	0.586884	0.483507	1.20239	3.31006	0.925919	0.761206	1.09287	0.431149	0.934883	0.712266	5.05846	11.3934	6.95135	1.30022	1.7926	0.740759	0.791975	0.242497	0.47432	3.45133	5.74889	16.0908	7.89745	2.57917	1.87759	6.99323	0.536214	1.62187
Aco009909	0	0.122326	0.0433259	0	0.014221	0	0	0	0	0	0	0	0.0335316	0	0	0	0	0	0	0	0	0	0.0178081	0	0	0	0	0	0.116765	0.247157	0.0433606	0	0.0398982	0.117918	0	0
Aco010168	22.2704	12.3105	32.2042	40.8728	45.7519	29.4327	70.9949	26.3013	53.0884	43.7725	64.916	24.1941	26.3317	25.6332	33.3136	27.5726	42.8297	31.5636	35.0808	16.2714	3.62058	28.2383	20.3564	13.4841	13.575	25.8886	43.4857	11.2241	11.4213	3.88632	13.4514	10.9011	21.5645	8.52483	10.6238	8.61788
Aco010345	54.4553	56.324	49.981	39.8575	42.8303	61.0637	58.7198	81.1639	64.8417	70.1982	73.6551	19.9893	24.4914	34.9638	32.8489	38.2913	38.356	48.9331	61.6957	67.2064	280.888	25.6027	31.5874	39.4996	44.3707	61.0989	71.4335	65.4806	65.7384	60.4607	40.5223	41.8892	63.4117	47.9966	64.6207	61.3092
Aco010678	9.00537	11.402	17.1728	12.4148	7.34464	8.81885	9.50808	7.02128	9.43435	9.24274	12.4335	9.54303	9.55698	7.71236	10.8864	7.49782	8.34517	9.2434	9.78684	12.6426	34.6338	12.3675	11.0295	13.2055	12.3873	12.1166	12.3487	15.793	9.56607	12.0522	13.8501	11.8227	11.4046	56.9503	19.1649	21.8309
Aco010845	52.1615	44.7637	27.3877	26.2432	23.225	26.4083	25.6577	37.4988	21.8992	28.0981	28.5269	31.6055	30.8939	33.9166	31.9677	32.5458	39.4643	36.7905	23.013	19.6125	22.6063	26.6734	28.2298	42.5779	38.6397	29.62	33.4587	17.5309	28.6852	31.0662	19.9521	20.1903	34.7072	12.9132	24.8136	24.2053
Aco010917	0.0774752	0.167931	0.127922	0.190842	0.230375	1.56182	1.57328	2.17224	3.44854	2.4197	2.03531	11.5398	20.2854	74.3447	24.7072	13.0152	3.16415	35.7798	0.180133	0	0.12339	0.128837	0.206635	0.577889	0.268539	0	0	4.37166	0	0.483998	2.80572	1.5016	0.27686	0.0504167	6.63553	6.02633
Aco011121	118.912	55.4845	82.7329	56.9878	14.1963	23.0465	21.0983	19.0569	13.1765	6.84746	21.7339	4.78533	0.864748	5.7296	1.81245	0.289343	0.228121	0.544674	103.86	75.2723	0.563479	5.4095	9.98563	1.05617	5.0447	9.45596	2.16348	23.4517	6.26312	3.9291	0.994956	0.260446	0.322468	9.07414	8.05652	5.37018
Aco011419	12.5383	10.9639	16.4333	19.4294	14.4801	14.4804	19.5814	11.598	18.7234	16.7571	16.9751	10.5357	13.0824	17.0787	11.1109	8.30833	15.0575	14.4134	15.596	14.5271	10.7119	27.8031	13.2673	11.389	10.1119	13.499	10.9806	75.4233	42.581	39.795	60.4902	31.9998	36.8106	54.4979	8.5902	9.876
Aco011852	1.14283	0.411971	0.554422	0.501101	0.0222492	0.072442	0.221144	0.0449806	0.0541561	0.0759735	0.331836	0.0126949	0.012638	0.181056	0.0143628	0	0	0.0611286	0.345647	0.344391	0	0.0307834	0.0291703	0.0388819	0.0630229	0.0732393	0.012145	0.618592	0.0996518	0.151286	0.171698	0.181677	0.104919	10.1664	0	0
Aco011855	0.272527	0.180251	0.0410264	0.085913	0.0571257	0.057686	0.0910786	0.195669	0	12.7848	0.0390913	0.16028	0.0277756	0.131732	0.145709	0.113141	0.171461	0.121987	0.166053	0.158148	1.54495	0.233183	0.337522	0.29441	0.0750395	5.79226	27.431	0	0	0	0.711898	0	0.578726	0.0537024	2.78343	2.71994
Aco011934	15.9822	22.7944	20.0482	16.5556	22.0794	21.1267	17.7171	18.1717	20.7134	20.3535	17.8842	17.745	15.6938	15.7575	17.567	15.2341	17.9849	15.1294	17.9109	18.8055	54.0231	17.0096	15.598	25.5863	27.7572	17.0066	16.2292	14.3099	18.5127	15.0761	22.2218	25.7261	25.1695	43.8752	37.1326	32.1264
Aco011985	1.63464	1.47512	1.19848	1.31051	5.4876	5.39816	4.20817	4.95194	3.03094	1.92745	2.11519	6.22056	6.3358	6.90617	6.4173	6.97715	6.80532	5.90095	5.65676	3.12555	6.01264	3.48643	3.54877	4.17304	3.42192	2.74318	1.34448	0.657977	0.387582	0.168322	0.763999	0.458758	0.368138	1.33297	0.826995	0.842515
Aco012028	63.5138	56.2207	46.9475	49.1679	12.2897	23.8014	22.6598	24.3738	21.552	14.9408	27.9566	58.728	57.5017	43.1939	60.2123	60.9523	48.89	40.7283	74.7794	29.9467	32.8884	28.8108	38.1541	41.8977	50.7128	14.0508	7.31273	30.2483	15.3248	7.74562	4.72508	2.92081	0.978411	8.87387	18.904	17.5224
Aco012193	0.0462985	0	0	0	0	0	0	0	0	0.069849	0.078028	0	0.0991852	0	0	0	0.142375	0	0	0	0	0.0328364	0.0397694	0.240685	0	0.0747376	0.159122	0.266806	0.136429	0.709021	0	0	0	0.0822114	0	0.104667
Aco012350	0.78477	0.711246	1.14112	0.571757	0.598327	1.11804	1.07509	0.68782	0.732333	0.738844	0.855793	1.20417	1.35984	1.20124	0.941139	1.40332	0.549761	1.35862	0.690925	0.906457	0.975593	2.01873	2.11589	1.17981	0.997366	0.537635	0.728033	0.402606	0.401335	0.583273	1.14972	1.63142	4.11747	2.87585	0.343442	0.476282
Aco012482	0.103411	0	0	0	0	0	0	0	0	0	0	0	0	0	0	0	0	0	0.101818	0	0	0.263956	0	0.147158	0	0	0	0	0	0	0	0	0	0	0	0
Aco012714	0	0	0	0	0	0	0	0	0	0	0	0	0	0	0	0	0	0	0	0	0.154564	0	0	0	0	0	0	0	0	0	0	0	0	0.632963	0	0
Aco012816	0.615675	0.567003	0.952656	0.444498	0.184803	0.598843	0.0807611	0.920856	0.0767369	0.0138399	0.0967537	0.0581441	0.0679342	0.134303	0.0363867	0.138287	0.0808931	0.0584233	0.0640521	0.0977416	0.0808793	0.065268	0.0449085	0.0899353	0.0634791	0.0646109	0	0.239676	0.407592	0.154927	0.107762	0	0	0.887658	0	0.0527115
Aco012937	0	0	0	0	0	0	0	0	0	0	0	0	0	0	0	0	0	0	0	0	0	0	0	0	0	0	0	0	0	0	0	0	0	0	0	0
Aco013073	16.8963	4.64494	3.03305	2.7272	7.76343	2.75132	1.12959	4.2345	0.942165	0.984788	0.753212	21.2121	19.0782	26.3046	23.4013	16.8703	3.06186	5.87896	2.80608	0.535885	0.747889	16.1919	14.3599	8.4468	5.64373	0.282779	0.113737	8.89329	12.7867	18.7049	37.713	30.891	2.03461	9.68043	0.0950103	0.0973747
Aco013092	0.297969	0	0.22514	0.0805431	35.2012	4.85358	0.174385	74.7622	0.205797	11.1392	0.350482	0.736914	0.855713	1.55801	2.7762	1.42112	1.13954	0.69208	1.26921	0.0411994	0.0974564	85.0833	323.56	628.385	574.237	38.9764	41.6553	0.108512	0.232892	0	0	0	0.0790138	0	0.0860014	0.0448442
Aco013347	15.4061	12.153	8.766	10.6924	40.029	25.8378	30.4932	21.5043	29.3904	22.179	30.5211	93.5158	62.6779	33.2187	42.2401	36.2844	60.2158	32.7873	20.019	14.4565	4.68927	122.44	51.2859	33.3955	30.0593	15.0572	8.6388	5.29853	4.36102	1.3604	2.16384	1.04984	0.978725	11.3046	6.95089	5.88739
Aco013365	2.2467	12.0049	2.80309	0.884132	0.282426	0.794316	0.102281	0.175161	0.119092	0.171019	0.328873	0.180486	0.224312	0.275329	0.386891	0.272244	0.0582307	0.178297	0.529898	2.48589	0.657258	0.189128	0.357879	0.13076	0.190989	0.104988	0.0272439	5.00317	5.31787	10.8694	4.26915	3.65995	0.50958	0.847475	0.293023	0.524626
Aco013643	39.0975	23.1347	53.2236	58.6187	31.7929	27.3548	39.6929	21.4252	36.4128	28.2783	53.166	22.161	25.7841	23.2357	25.5725	21.7534	32.8866	24.161	33.2702	19.6903	48.1497	10.3629	10.6843	25.1608	18.8419	19.7803	20.4206	22.2492	15.7748	11.56	13.6546	13.6565	21.3754	20.8186	20.2502	25.2157
Aco014156	47.813	57.9885	44.2011	35.0383	43.7468	43.5045	35.9788	40.0765	39.5009	41.8547	34.2305	26.3029	26.6092	25.6179	21.4146	21.6515	18.9855	17.9992	38.2027	63.3848	112.392	16.1569	24.2834	21.0612	29.6285	33.16	55.3908	77.2211	83.4472	73.2424	40.3414	41.3172	54.1244	36.1194	60.1281	57.5787
Aco014442	5.96852	7.80394	2.02352	1.39097	2.40906	3.29805	3.24103	4.63669	3.74342	1.741	2.28549	0.402703	0.996183	2.32807	2.68087	1.96296	2.3914	2.2088	4.0695	6.22218	2.64799	0.756196	0.594237	1.12941	1.33049	0.947964	0.979933	5.91957	4.01394	3.71558	2.16966	2.02381	1.90436	3.79797	3.41809	3.54958
Aco014447	0	0	0	0	0	0	0	0	0	0	0	0	0	0	0	0	0	0	0	0	0	0	0	0	0	0	0	0	0	0	0	0	0	0	0	0
Aco014454	0.0241312	0	0	0	0	0.0275636	0.0383936	0.0469332	0.0230914	0.0836201	0.101916	0	0.0169728	0.0196599	0	0.0192156	0.087136	0	0	0.0955809	0.0370535	0	0.0199245	0	0	0.0413078	0.11844	0.295794	0.0750167	0.15693	0	0	0.103808	0	0	0
Aco014880	26.8214	23.8315	31.4518	36.8618	20.8352	19.9738	21.8309	23.1255	23.1917	26.0594	26.1567	39.0289	33.9755	29.9397	30.4525	30.2301	39.0662	23.9954	21.6341	21.8984	24.941	26.1569	30.514	37.1682	33.8722	18.4392	36.9802	28.3816	24.6095	15.2647	17.7511	13.2519	19.2804	53.6716	26.489	22.9254
Aco014894	5.1559	5.74832	2.15115	1.94867	0.963127	1.8801	0.488339	2.08915	1.3591	1.34308	0.315789	0.110407	0.234679	0.542954	0.327549	0.46954	0.146385	0.573905	2.98588	10.7045	12.0332	0.13909	0.409711	4.03101	4.98789	2.4508	1.09695	2.82746	1.92318	1.59916	2.73385	2.80393	4.41662	8.6979	4.44124	4.42762
Aco015075	21.9703	13.5264	10.4795	11.0484	13.7869	13.9941	15.502	12.4283	13.8722	11.4905	17.9227	25.8426	20.9002	16.3182	16.2644	17.6684	20.0461	12.2644	15.0812	4.56842	0.326042	11.806	13.162	30.5029	16.2903	5.46748	8.4646	4.46512	8.79371	8.64624	5.24721	6.13902	6.80926	0.792785	0.986478	1.15952
Aco015158	0.0656174	0.997152	0.322579	0	0	0.0424434	0	0.048046	0	0	0.0792108	0	0.0359922	0	0	0	0	0	0	0.163787	0.293746	0	0	0	0	0	0	0	0.311767	0.159899	0.872018	0.367054	0.104736	0.79665	0	0
Aco015791	1.50094	1.00064	0.863257	1.1982	1.64654	2.54618	1.98324	1.56638	2.99816	1.82062	2.84459	0	0.0204594	0.0917886	0.0807531	0.0267832	0	0.0287529	1.43942	0.796848	0.178521	0.328844	0.508084	0.304558	0.459625	0.898349	0.289429	0.202269	0.0924762	0.282441	0.160501	0.113775	0.133967	24.9369	0.324884	0.331824
Aco015882	1.98978	5.60003	10.9271	4.18622	0	0.17147	0.0533519	0.0647884	0.0224598	0.157023	0.104415	0.0179996	0.0388057	0	0.0673395	0.0781089	0.0253665	0.0364613	0.125215	0.377592	0.216179	0.101874	0.65007	0.142286	0.087636	0.0591559	0.0229241	1.3283	7.1611	6.10205	3.86942	4.66076	1.5386	5.90307	0.590216	0.159088
Aco016081	0.1056	0	0.0851713	0.0643659	0	0	0	0	0	0	0	0	0	0	0	0	0	0	0	0.077074	0.784659	0	0	0	0.101681	0.0278498	0.0266528	0.728336	0	0	0	0	0.0697585	13.9329	0	0
Aco016125	3.99163	3.46214	3.608	3.53247	7.695	17.8928	12.9991	34.9437	6.34499	14.7917	17.4929	7.42833	7.37835	8.01998	7.38827	7.53815	11.9006	8.80943	11.1296	12.1627	3.75834	26.8348	16.0199	17.8244	29.2528	24.0556	39.4812	3.90352	2.28515	1.30456	0.484677	0.495155	0.526708	18.524	10.772	7.65722
Aco016398	0.869588	2.7332	1.88769	4.08251	0.306617	0.152869	0.745126	0.476563	0.740059	0.309171	2.41071	0.135066	0.103536	0.101055	0.0148578	0.0480489	0.347437	0.842867	0.661651	4.30286	1.51434	0	0.0463918	0.0419472	0.0689251	0.383674	0.0326002	4.74795	5.53909	3.50316	6.70346	8.88984	3.59876	1.5857	1.54557	2.2327
Aco016415	69.908	67.9367	31.213	17.1572	1.42081	2.70681	1.87806	8.02932	1.47792	1.10791	0.466301	3.6568	2.36656	0.779591	1.10274	1.06944	0.33981	0.246108	0.866503	3.71487	2.05126	5.46682	3.87642	1.71317	0.391119	2.31537	0.460191	1.20309	0.846676	0.550291	0.154312	0	0.205977	2.20406	6.45152	6.34949
Aco016434	0	0	0	0	0.0299895	0	0	0	0	0	0	0	0	0	0	0	0	0	0	0	0	0	0	0.114177	0.0932063	0	0	0	0.098181	0	0	0	0	10.2777	0	0
Aco016776	24.2871	31.8814	28.9666	23.7233	41.5736	37.3159	29.8378	29.7825	39.0586	27.8352	34.413	49.3924	42.7323	42.4191	37.4755	35.4455	40.8595	30.1864	25.3036	15.6586	14.8077	22.8219	22.1339	20.6766	20.3553	17.6346	16.0412	68.1288	38.9503	25.6579	64.5466	30.4676	19.2228	55.0074	8.23294	9.18625
Aco016928	13.4038	5.68972	6.41293	6.84418	5.26444	6.15438	10.3514	7.49359	7.33399	12.0266	6.83457	3.68957	5.46312	7.2126	5.77855	4.28075	2.30695	6.21451	11.35	9.369	4.88894	2.71735	4.5823	4.51022	3.87613	11.5978	19.2293	2.38271	11.1189	3.99293	10.8407	6.09406	8.25382	0.407644	5.60278	5.92507
Aco017264	0.331882	0.459728	0.832254	0.188004	15.9976	2.18483	0.180561	17.595	0.0307911	0.0959697	0.0790549	1.40463	1.4854	2.05539	1.16839	0.712276	0.502773	1.01256	0.669041	0.405805	34.7816	43.4242	61.0616	92.7466	94.2467	0.886707	0.293193	0.106934	0.128604	0.435593	0.298285	0.0514514	0.0898376	0.764381	6.91186	6.00926
Aco017355	42.0475	42.617	45.9172	47.4635	34.6731	29.8921	29.7573	19.952	26.3357	17.3404	30.7794	85.0602	101.884	79.4634	86.35	87.5234	89.9566	70.9127	41.7789	52.3586	34.605	53.6204	52.6911	41.9833	45.6033	24.1586	7.04215	13.3436	13.8355	11.6973	36.5701	25.4754	8.58338	20.5155	34.0154	39.6457
Aco017396	32.0207	27.9201	24.9704	26.4192	36.7768	35.3827	38.2089	34.1894	35.8443	31.7592	31.2682	48.2507	47.004	52.3714	52.0225	54.7494	61.2791	52.4616	37.0446	28.065	56.486	43.6639	43.2137	46.6982	36.1869	25.8772	30.0923	19.7519	50.143	42.8215	32.2394	31.0255	24.9026	20.5759	38.3089	37.337
Aco018208	37.8913	19.0094	15.0446	10.4097	2.58312	5.80568	1.94361	4.22488	4.31442	2.46283	1.4261	0.123215	0.0462825	0.121755	0.0687655	0.041613	0	0.363361	19.3878	2.95326	0.187506	2.66187	2.98995	2.08268	2.12223	0.11607	0.387065	0	1.6844	1.05687	1.42756	1.37491	0.503969	0.100213	0.135321	0
Aco018875	161.741	155.216	112.496	66.3239	26.6068	28.3292	14.467	34.9757	15.741	12.9497	14.1994	33.8451	33.1138	31.2569	26.6739	24.0718	35.7741	32.6142	28.2346	21.3419	91.0454	26.5621	31.8286	27.4473	25.6018	14.7313	13.2221	38.1764	141.555	181.993	165.169	74.3912	110.101	9.49554	29.4357	30.2745
Aco018903	7.83857	9.31051	4.31119	4.02531	32.4438	20.6012	13.5873	18.4826	15.931	10.9116	9.13279	49.5346	41.5522	36.7406	38.2184	42.6807	38.3259	29.6885	15.3954	16.9849	25.6896	30.5155	36.836	37.7594	32.223	8.51475	7.33666	11.1323	8.17581	7.93295	3.74481	3.28421	0.572266	6.00472	11.3833	13.2654
Aco019347	0.162254	0	0.0391271	0.0301759	16.6475	17.7701	28.1046	18.9312	16.0953	16.5045	42.373	26.8862	51.8109	50.3466	27.7798	28.9757	11.7544	34.0171	0	0.163041	0.136557	2.012	3.62129	8.55561	14.0659	18.4482	18.0149	0.592797	3.45254	3.68547	4.32356	2.26904	0.168362	0	0.616167	1.23821
Aco019856	0.630862	0.493092	0.324856	0.132527	3.14505	2.98529	1.16515	1.57989	1.17324	0.763721	0.301731	10.6731	7.6996	6.30592	6.56143	4.29243	3.58342	3.51146	4.04211	1.25931	0.043345	9.59463	7.23843	4.02881	1.44929	0.336214	0.27958	0	0.105062	0	0	0	0	1.40399	0	0.0867696
Aco020380	65.6504	50.6566	55.9258	56.0985	61.649	68.0384	56.2485	55.1367	56.3116	44.27	46.7816	37.7611	32.7979	40.2344	33.7668	40.0998	29.9987	36.2497	60.7528	51.2158	8.41766	26.0643	30.8516	35.5793	26.8707	55.5208	26.0122	16.9443	30.8423	26.2916	29.5866	31.181	47.7643	11.0747	19.9025	17.3948
Aco020381	0.548415	0.518443	0.434866	0.360273	2.2965	2.62577	2.41318	1.10692	1.18619	0.835093	0.832545	2.27572	1.98666	2.88174	1.71224	2.7202	2.55907	1.75388	1.81788	0.615544	1.26196	1.0536	1.18758	1.75631	1.28994	1.09305	0.355748	0	0.240462	0.131961	0.46847	0.283008	0.317627	0.558434	0.365158	0.313929
Aco020569	2.41451	1.33884	1.04141	1.55918	39.3274	11.0637	8.99822	8.30814	13.2631	11.1404	7.31998	22.5716	16.716	14.3012	14.7732	17.1648	16.1689	8.38394	14.6761	11.2611	14.024	7.40736	6.96565	7.47076	7.89417	11.703	13.0026	3.00823	2.06326	0.871961	1.07339	0.766727	0.220001	15.6377	5.47276	4.58747
Aco021068	17.6512	19.4366	20.7613	21.1766	19.604	17.5134	21.4265	25.0449	24.3765	40.2529	25.0615	22.5495	25.2252	28.9344	34.6595	41.2486	60.7539	42.3648	16.8628	18.8001	21.9905	28.9575	30.7588	29.6706	27.893	45.9738	66.0932	89.9705	78.5335	65.756	36.7112	38.9855	70.5094	62.7267	23.164	23.9538
Aco021761	9.5242	10.1691	10.5111	10.7415	19.7796	17.5856	16.0157	11.0361	25.2634	20.0739	18.6079	5.3656	7.20357	9.45365	10.3547	9.58706	11.4027	7.37585	28.8669	29.7685	15.2475	4.51181	5.30161	10.4754	16.969	12.7413	19.0752	26.8894	20.8703	14.017	10.3774	9.84742	8.21465	28.9103	21.6063	18.0116
Aco021969	0	0	0	0	0	0	0	0	0	0	0	0	0	0	0	0	0	0	0	0	0	0	0	0	0	0	0	0	0	0	0	0	0	0	0	0
Aco021976	0	0	0	0	0	0	0	0	0	0	0	0	0	0	0	0	0	0	0	0	0	0	0	0	0	0	0	0	0	0	0	0	0	0	0	0
Aco021988	0	0	0	0	0.117018	0	0	0.233543	0	0.216335	0	0.04707	0.0295019	0.0176088	0	0	0	0.0291415	0.0191712	0	0.0258686	9.39872	30.7769	25.1278	2.25379	0.0196948	0.243151	0	0	0	0	0	0	0.0982804	0	0.0493872
Aco022096	10.0797	11.7848	26.8133	26.5111	10.4942	13.5079	10.6335	11.5569	12.404	10.4021	12.6079	16.0367	18.4931	19.7986	18.2265	19.6065	16.6244	30.1763	11.5738	15.6322	9.13955	2.58706	2.75123	3.2682	3.39649	11.6415	8.27608	19.6977	17.0002	21.6849	12.4786	14.2922	8.34504	10.3086	12.1328	15.6102
Aco022880	22.2487	20.1873	8.12013	10.4029	29.179	35.9116	33.5748	26.3618	27.6921	18.009	30.458	44.8627	35.3996	25.2653	29.0269	32.4079	29.6043	19.1496	28.1116	16.7982	8.0267	36.2842	47.8567	43.3385	27.3524	7.84997	9.24452	3.32863	4.69668	5.24742	8.49124	12.78	11.448	2.33122	7.94392	7.59904
Aco023468	0.894983	0.777609	0.869368	0.677782	0.288502	0.360457	0.427004	0.160961	0.449319	0.436971	0.627693	0.131433	0.273968	0.219621	0.313698	0.161987	0.227079	0.104683	0.720833	0.390571	0.824471	1.13624	1.22667	1.43018	1.09603	0.201005	0.239635	3.78293	3.63677	1.89909	3.95011	3.1038	2.4976	21.3004	0.641892	0.582637
Aco023503	0.958009	0.271395	0.243447	0.167178	0.180802	2.15134	0.155946	1.02792	0.156638	0.0838804	0.15267	0	0	0	0	0	0	0	4.16561	0.438964	0.156729	0	0	0.0616826	0	0	0	0	0	0	0	0	0	0.0754875	0.106239	0.483428
Aco023519	0	0	0	0	0.0865967	0	0	0.0391425	0	0.145553	0	0.111789	0.0150812	0.0145479	0.016287	0.0455665	0	0	0.0436507	0	0	6.32384	21.5095	15.1158	1.86588	0.0109947	0.103051	0	0	0	0	0	0	0.0490468	0	0
Aco024469	8.3349	9.79286	8.58858	8.37868	9.9871	9.2297	12.3535	7.3691	10.1506	8.4128	12.3127	11.5093	11.3798	10.2679	11.7089	10.3531	13.8604	10.2597	8.37404	8.19543	6.04648	7.77074	8.18437	10.9517	10.7071	7.00894	6.27136	12.8123	10.3141	13.0318	15.0284	22.0023	24.448	10.651	7.31494	7.33984
Aco025287	36.5301	28.5079	31.5637	32.3578	42.578	48.2555	43.8377	40.4301	39.6451	32.8795	27.6669	22.5745	20.4481	26.193	20.0277	27.0918	18.7792	21.2721	34.7938	33.9007	5.33365	15.5659	16.4936	20.4424	14.9621	30.8115	14.0206	14.3723	13.331	13.3188	13.9825	13.2522	12.8723	8.22488	23.2259	20.5701
Aco025362	1.21596	1.7434	2.8144	1.9137	4.76478	3.87291	7.41099	3.37096	5.30087	2.02609	6.41965	1.75598	2.64919	3.47484	2.80642	2.99532	1.97357	3.12298	1.5501	1.13011	1.24219	2.07602	2.22921	0.814894	0.986319	0.072133	0.0570636	2.57794	4.81324	6.2901	8.74385	5.23731	1.50488	2.50548	1.2516	1.05632
Aco025839	0	0	0	0	0	0.363722	0	0.169442	0	0	0	0	0	0	0	0	0	0	0.238564	0	0	0.0767504	0	0	0.180434	0	0	0	0	0	0	0	0	0	0	0
Aco026239	48.1984	53.3515	47.4294	41.0356	48.1326	52.2537	42.1335	47.7103	41.5527	35.7282	38.2122	74.0787	64.4601	67.3088	74.5704	75.0423	58.6796	59.0311	48.1048	56.3819	27.3441	62.0961	67.2286	60.2499	54.1187	34.9187	39.7402	22.3964	46.999	42.8793	57.0166	51.4734	53.9117	17.8444	43.9432	43.0855
Aco026511	9.59359	11.7192	6.70138	10.4114	10.9464	12.4483	8.23482	13.9661	8.78698	8.70298	6.99957	17.5971	15.174	16.803	16.3616	18.8815	13.1622	15.7273	10.8606	10.1751	0.421291	29.522	30.7482	17.7905	13.9631	7.55927	8.09705	14.8367	8.28903	13.8928	17.7287	16.5292	13.6768	11.9764	3.13192	3.41817
Aco026878	73.9501	32.3517	36.6876	38.8037	21.5939	17.557	26.2581	17.9631	19.6137	15.0264	30.6342	52.1922	48.6527	31.3559	56.1254	49.6626	66.66	40.248	42.0403	7.58517	3.10573	24.6072	34.2047	32.8643	24.0367	10.7702	7.58625	10.0694	11.3971	4.58062	2.72288	1.83465	0.249825	2.01025	4.30938	6.11069
Aco027360	0	0.490904	0.231364	0	0	0.198158	0.0478521	0	0	0.0466022	0	0	0	0	0	0	0	0	0.0779642	0.11079	0	0	0	0	0	0	0	0.583779	0.156559	0	0.109466	0.184478	0.104656	1.37362	0	0
Aco027896	12.2173	10.4432	14.5484	12.6146	7.51192	5.71751	5.37213	4.6671	4.35861	4.75769	4.58175	9.54883	11.5163	12.7527	12.0187	8.69647	11.366	11.9849	6.45473	12.9423	1.8777	10.628	7.91352	14.0502	14.1302	5.89174	6.89945	4.17916	3.21796	2.51961	2.723	2.94831	1.19431	0.798209	1.93728	3.35755
Aco027966	15.4148	18.4315	15.1852	16.2381	22.4267	16.6668	20.0113	18.8273	16.9543	16.172	19.5836	24.8702	22.2469	19.7949	22.3577	24.9152	25.071	23.0894	15.5829	16.6731	14.7761	20.7389	21.0643	19.6632	17.823	16.2766	17.5431	29.7038	24.9224	26.6212	27.2272	27.9623	52.8969	20.6494	15.3151	13.2969
Aco027975	0	0	0	0	0	0	0	0	0	0	0	0	0	0	0	0	0	0	0	0	0	0	0	0	0	0	0	0	0	0	0	0	0	0	0	0
Aco028213	0.0128641	0	0.0141888	0.0211647	0	0	0	0	0.0114997	0	0.011252	0.00838966	0	0	0	0	0	0	0	0.0143199	0	0	0	0	0	0	0	0	0	0.040304	0	0	0	0.0839482	0.298302	0.148983
Aco028872	0	0	0	0	0	0	0	0	0	0	0	0	0	0	0	0	0	0	0	0	0	0	0	0	0	0	0.0222014	0	0	0	0	0	0	3.97432	0	0
Aco029228	10.2884	17.6026	0.0230323	0	0.0503548	1.03135	0.157111	2.42368	0.101589	0.0463666	0.0272617	0.308462	0.221832	0	0	0	0.0214226	0	0.440433	3.09305	0.0815767	0	0	0.0700811	0.0545719	0	0.0577518	0.809621	0.084832	0.627476	1.33349	0.199699	0.114381	0	1.03838	0.337812
Aco030561	0	0	0.0961783	0.16911	6.34961	3.96645	8.63576	4.66299	5.16936	4.10755	12.7019	0.225753	0.327153	0.651432	0.706507	1.25872	0.814628	1.02255	0	0	0	0.0789046	0.333883	0	0.0806903	0.0798044	0	0.34076	0	0	0	0	0	0	3.75548	2.83366
Aco030901	2.34536	2.78054	3.16095	2.84862	0.164201	0.2523	0.255678	0.219139	0.152789	0.145381	0.312496	0.182432	0.531064	0.627464	0.612127	1.1075	0.585431	1.36561	0.564399	0.631072	0.0364045	0.28555	0.0738215	0.119096	0.121988	0.132286	0.079495	1.65308	1.34453	1.06597	0.862857	1.26308	3.01609	0.519759	0.0576305	0.0918148
Aco031432	18.6013	33.6212	0.41371	0.0644604	0.10437	1.8216	0.124549	2.64661	0.341729	0.127688	0.119346	0.455638	0.75125	0	0.0348034	0.0747017	0.104774	0.164289	1.14106	6.7438	0.0560026	0	0.0821831	1.32948	0.16394	0	0.0882984	2.80674	0.892645	2.14887	2.12557	0	0	0.093718	0.381777	0.401146
