# Supplementary material for: Genome-wide study of pineapple (Ananas comosus L.) bHLH transcription factors indicates that cryptochrome-interacting bHLH2 (AcCIB2) participates in flowering time regulation and abiotic stress response
Source: BMC Genomics. 2020 Oct 22;21:735. doi: 10.1186/s12864-020-07152-2 (PMC7583237; doi:10.1186/s12864-020-07152-2)
Supplement: Supplementary file 7 — Additional file 7: Table S7. List of primers used in the present study. [file 12864_2020_7152_MOESM7_ESM.xlsx]

## Sheet: Sheet1
Table S7. List of primers used in the study.
Gene name	Primer sequence 5' to 3'
Genotyping primers SALK_127100
LP	GAGTGAAGCTTCTGGCTAAGG
RP	TGATGACATTGCAAGTTCAATG
Expression primers
AcCIB2	caccATGAATTGCGGGCCGCCAC
	CAGTTCCATTTTCATGTGAACT
qPCR primers
AtFT	CCTGCTACAACTGGAACAACCT
	CCTGCCAAGCTGTCGAAACA
AtCO	AGAATCAAGGGGCCACCAGT
	TCCGGCACAACACCAGTTTC
AtSOC1	GCTCAATCGAGGAGCTGCAA
	GCTAGAGCTTTCTCCTTTTGCTTG
AtCRY1	TTGCTGCGTTTTGGGAGAGA
	ACCAATGGATCCGCAACACA
AtCRY2	CCCACAACACGATTTCAGCG
	TGCACAGAGATCCCACGTTC
AtCIB1	CGAGGCCAAGCCACTGATAG
	TGCCTGTGATCTTGTCGCAT
AtCIB4	TTGCGACGGTGAATCCAGAG
	TGGTGGCAGAAAGGTTTGGT
AtCIB5	ACGAAGAGGCCAGGCTACTA
	CAGTCACCTTGTCGCAACCT
AcCIB2	AGGCCAAGCAACTGATAGCC
	GAGTGCTTTGCCAGTAACCTTG
Acef1a	TCTTCTCAGGGAAGGTCTCTAC
	CTCTGCACACTCTTCACATACA
Atef1a	CTTGCTTTCACCCTTGGTGT
	TCCCTCGAATCCAGAGATTG
